# Supplementary material for: Effect of the distal histidine on the peroxidatic activity of monomeric cytoglobin
Source: F1000Res. 2015 Apr 7;4:87. [Version 1] doi: 10.12688/f1000research.5971.1 (PMC4431388; doi:10.12688/f1000research.5971.1)
Supplement: Data for peroxidatic activity of monomeric cytoglobin — Detailed descriptions of each data file can be found in the text file ‘Data description’ provided. [file f1000research-4-6388-s0000.tgz]

Archive with 1 entries (1 files):
- 3ede11a3-ed3c-43ae-b100-dad9a42c45fc_Dataset.zip
